# Supplementary material for: Persulfidation of DJ-1: Mechanism and Consequences
Source: Biomolecules. 2022 Dec 22;13(1):27. doi: 10.3390/biom13010027 (PMC9856005; doi:10.3390/biom13010027)
Supplement: Supplementary file 1 [file biomolecules-13-00027-s001.zip]

Archive with 1 entries (1 files):
- biomolecules-2055187-supplementary.pdf
